# Supplementary material for: Edonerpic maleate enhances functional recovery from spinal cord injury with cortical reorganization in non-human primates
Source: Brain Commun. 2025 Mar 13;7(2):fcaf036. doi: 10.1093/braincomms/fcaf036 (PMC11997772; doi:10.1093/braincomms/fcaf036)
Supplement: fcaf036_Supplementary_Data [file fcaf036_Supplementary_Data.zip]

Archive with 2 entries (2 files):
- Supplementary_Figures.pdf
- Supplementary_Information.xlsx
