# Supplementary material for: Edonerpic maleate enhances functional recovery from spinal cord injury with cortical reorganization in non-human primates
Source: Brain Commun. 2025 Mar 13;7(2):fcaf036. doi: 10.1093/braincomms/fcaf036 (PMC11997772; doi:10.1093/braincomms/fcaf036)
Supplement: fcaf036_Supplementary_Data [file fcaf036_Supplementary_Data.zip › Supplementary_Information.xlsx]

## Sheet: Fig. 1C
		Lesion extent
Edonerpic MA-administered	Mk sr	0.541965
	Mk ym	0.61831
	Mk nm	0.623486
Vehicle-administered	Mk kc	0.533892
	Mk mh	0.552024
	Mk ht	0.542386

## Sheet: Fig. 2C
Days after the stard of administration	Edonerpic MA-administerd			Vehicle-administerd
	Mk sr	Mk ym	Mk nm	Mk kc	Mk mh	Mk ht
Pre SCI	1	1	1	1	1	1
1-3	0	0	0	0	0	0
4-6	0	0	0	0	0	0
7-9	0	0	0	0	0	0
10-12	0.825	0	0	0	0	0
13-15	0.25	0.0666667	0.375	0	0	0
16-18	0.95	0.05	0.7	0	0	0
19-21	1	0.233333	0.75	0	0	0
22-24	1	0.525	0.866667	0.4	0	0
25-27	1	0.405263	0.95	0.736842	0	0
28-30	1	0.55	0.95	0.9	0	0
31-33	1	0.3	0.875	0.95	0	0
34-36	1	0.866667	0.925	0.9	0	0
37-39	0.983333	0.85	0.933333	0.983333	0	0
40-42	1	0.85	1	1	0	0.4
43-45	1	0.975	0.983333	1	0	0.95
46-48	1	0.95	0.9	1	0	0.9
49-51	1	0.875	1	0.966667	0	0.914912
52-54	1	1	0.925	0.975	0	0.9125
55-56	1	0.9	0.95	1	0	0.95

## Sheet: Fig. 2D
Days after the stard of administration	Edonerpic MA-administerd			Vehicle-administerd
	Mk sr	Mk ym	Mk nm	Mk kc	Mk mh	Mk ht
Pre SCI	1	1	1	1	1	1
1-3	0	0	0	0	0	0
4-6	0	0	0	0	0	0
7-9	0	0.0333333	0.15	0	0.266667	0
10-12	0.525	0	0.463158	0	0.85	0.025
13-15	0.75	0.233333	0.775	0	1	0
16-18	0.966667	0.7	0.875	0	0.983333	0.25
19-21	1	0.716667	1	0	0.95	0.55
22-24	1	1	0.983333	0	0.975	0.916667
25-27	1	0.896053	0.95	0.25	1	1
28-30	1	0.9	1	0.675	0.95	0.966667
31-33	1	0.95	1	0.925	0.975	0.975
34-36	1	0.95	0.975	1	1	0.975
37-39	1	1	1	1	0.983333	0.983333
40-42	1	0.975	1	1	1	0.95
43-45	1	0.95	1	1	1	0.95
46-48	1	0.95	1	1	0.95	1
49-51	1	0.975	0.966667	1	1	0.966667
52-54	1	1	0.975	1	0.95	0.975
55-56	1	0.894737	1	1	1	0.95

## Sheet: Fig. 2E
	Edonerpic MA-administerd			Vehicle-administerd
	Mk sr	Mk ym	Mk nm	Mk kc	Mk mh	Mk ht
Early phase (Day 10-27)	0.875	0.236	0.586	0.154	0	0
Late phase (Day 40-56)	1	0.917	0.968	0.986	0	0.879

## Sheet: Fig. 2F
	Edonerpic MA-administerd			Vehicle-administerd
	Mk sr	Mk ym	Mk nm	Mk kc	Mk mh	Mk ht
Early phase (Day 10-27)	0.871	0.612	0.83	0.025	0.959	0.425
Late phase (Day 40-56)	1	0.96	0.986	1	0.986	0.964

## Sheet: Fig. 3C & Supplementary Fig. 6
Contralesional hemisphere
	Edonerpic MA-administerd			Vehicle-administerd
	Mk sr	Mk ym	Mk nm	Mk kc	Mk mh	Mk ht
D: Digits	0	0	0	0	0	0
W: Wrist	36	40	36	16	28	28
E: Elbow	40	32	16	40	32	36
S: Shoulder	12	8	16	8	8	16
Ipsilesional hemisphere
	Edonerpic MA-administerd			Vehicle-administerd
	Mk sr	Mk ym	Mk nm	Mk kc	Mk mh	Mk ht
D: Digits	24	28	24	36	24	44
W: Wrist	24	16	24	4	8	20
E: Elbow	24	28	16	24	4	0
S: Shoulder	8	0	4	16	20	0

## Sheet: Supplementary Fig. 1B
		Lesion extent
Edonerpic MA-administered	Mk sr	0.897571
	Mk ym	0.97947
	Mk nm	0.981855
Vehicle-administered	Mk kc	0.856483
	Mk mh	0.921043
	Mk ht	0.905197

## Sheet: Supplementary Fig. 2B
		Total gliosis
Edonerpic MA-administered	Mk sr	10.5278
	Mk ym	11.654
	Mk nm	11.7456
Vehicle-administered	Mk kc	10.8099
	Mk mh	10.8795
	Mk ht	10.7974

## Sheet: Supplementary Fig. 3
	Edonerpic MA-administerd												Vehicle-administered
	Mk sr				Mk ym				Mk nm				Mk kc				Mk mh				Mk ht
Days after the stard of administration	Precision grip	Alternate grip	Drop	Underhand	Precision grip	Alternate grip	Drop	Underhand	Precision grip	Alternate grip	Drop	Underhand	Precision grip	Alternate grip	Drop	Underhand	Precision grip	Alternate grip	Drop	Underhand	Precision grip	Alternate grip	Drop	Underhand
1	0	0	1	0	0	0	1	0	0	0	1	0	0	0	1	0	0	0	1	0	0	0	1	0
2	0	0	1	0	0	0	1	0	0	0	1	0	0	0	1	0	0	0	1	0	0	0	1	0
3	0	0	1	0					0	0	1	0	0	0	1	0	0	0	1	0	0	0	1	0
4	0	0	1	0					0	0	1	0	0	0	1	0	0	0	1	0	0	0	1	0
5					0	0	1	0
6					0	0	1	0	0	0	1	0
7	0	0	1	0	0	0	1	0					0	0	1	0	0	0	1	0	0	0	1	0
8	0	0	1	0	0	0	1	0	0	0	1	0	0	0	1	0	0	0	1	0	0	0	1	0
9	0	0	1	0	0	0	1	0	0	0	1	0	0	0	1	0	0	0	0.2	0.8	0	0	1	0
10	0.75	0	0.25	0					0	0	1	0	0	0	1	0	0	0	0.25	0.75	0	0	1	0
11	0.9	0	0.1	0					0	0	1	0	0	0	1	0	0	0	0.2	0.8	0	0	1	0
12					0	0	1	0
13					0	0.1	0.9	0
14					0	0	1	0	0	0.25	0.75	0					0	0	0.2	0.8	0	0	1	0
15	0.25	0	0.75	0	0	0.1	0.9	0	0	0.5	0.5	0	0	0	1	0	0	0	0.1	0.9	0	0	1	0
16	0.95	0	0.05	0	0	0.05	0.95	0	0	0.5	0.5	0	0	0	1	0	0	0	0.05	0.95	0	0	0.45	0.5
17	0.95	0	0.05	0									0	0	1	0	0	0	0.1	0.9	0	0	0.65	0.35
18	0.95	0	0.05	0					0.1	0.8	0.1	0	0	0	1	0	0	0	0	1	0	0	0.5	0.45
19					0	0.15	0.85	0
20					0	0.05	0.95	0
21	1	0	0	0	0	0.5	0.5	0	0.05	0.7	0.25	0	0	0	1	0	0	0	0	1	0	0	0.35	0.6
22	1	0	0	0	0	0.6	0.4	0	0.1	0.8	0.1	0	0.05	0	0.95	0	0	0	0.15	0.85	0	0	0.05	0.9
23					0	0.45	0.55	0	0.25	0.7	0.05	0					0	0	0	1	0	0	0.1	0.85
24	1	0	0	0					0.05	0.7	0.25	0	0.55	0.2	0.25	0					0	0	0.05	0.9
25	1	0	0	0					0.05	0.9	0.05	0	0.684211	0.0526316	0.263158	0	0	0	0.1	0.9	0	0	0.1	0.85
26					0	0.6	0.4	0
27					0	0.210526	0.789474	0
28	1	0	0	0	0	0.65	0.35	0	0.4	0.55	0.05	0	0.85	0	0.15	0	0	0	0.05	0.95	0	0	0.1	0.85
29																	0	0	0.05	0.95	0	0	0.1	0.85
30	1	0	0	0	0	0.45	0.55	0					0.95	0	0.05	0	0	0	0	1	0	0	0	0.95
31	1	0	0	0					0.4	0.45	0.15	0	0.85	0.1	0.05	0	0	0	0	1	0	0	0.05	0.9
32	1	0	0	0					0.4	0.45	0.15	0	0.75	0.2	0.05	0	0	0	0	1	0	0	0.05	0.9
33					0	0.3	0.7	0
34					0	0.8	0.2	0
35	1	0	0	0	0	0.9	0.1	0	0.1	0.8	0.1	0	0.65	0.15	0.2	0	0	0	0	1	0	0	0.15	0.8
36	1	0	0	0	0	0.9	0.1	0	0.3	0.65	0.05	0	0.95	0.05	0	0					0	0	0.05	0.9
37	1	0	0	0	0	0.85	0.15	0	0.2	0.8	0	0	1	0	0	0	0	0	0	1	0	0	0.1	0.85
38	0.95	0	0.05	0					0.1	0.8	0.1	0	0.95	0	0.05	0	0	0	0	1	0	0	0	0.95
39	1	0	0	0					0	0.9	0.1	0	1	0	0	0	0	0	0	1	0	0	0	0.95
40					0	0.8	0.2	0
41
42	1	0	0	0	0	0.9	0.1	0	0.05	0.95	0	0	1	0	0	0	0	0	0	1	0.1	0.3	0.1	0.5
43	1	0	0	0	0	0.95	0.05	0	0.05	0.95	0	0	1	0	0	0					0.3	0.6	0.05	0.05
44	1	0	0	0	0.05	0.95	0	0	0	1	0	0	1	0	0	0					0.5	0.45	0.05	0
45	1	0	0	0					0	1	0	0	1	0	0	0	0	0	0	1	0.4	0.6	0	0
46	1	0	0	0					0	0.9	0.1	0	1	0	0	0	0	0	0	1	0.35	0.55	0	0.1
47					0	0.95	0.05	0
48
49	1	0	0	0					0	1	0	0	0.95	0	0.05	0	0	0	0	1	0.45	0.45	0.1	0
50	1	0	0	0	0	0.85	0.15	0	0.05	0.9	0.05	0	0.95	0	0.05	0					0.421053	0.473684	0.105263	0
51	1	0	0	0	0	0.9	0.1	0	0	1	0	0	0.95	0.05	0	0	0	0	0	1	0.15	0.8	0.05	0
52	1	0	0	0					0.1	0.85	0.05	0	1	0	0	0					0.375	0.5	0	0.125
53	1	0	0	0					0.05	0.85	0.1	0	0.95	0	0.05	0	0	0	0	1	0.3	0.65	0.05	0
54					0	1	0	0
55
56	1	0	0	0	0	0.9	0.1	0	0	0.95	0.05	0	1	0	0	0	0	0	0	1	0.45	0.5	0.05	0

## Sheet: Supplementary Fig. 4
	Edonerpic MA-administerd									Vehicle-administered
	Mk sr			Mk ym			Mk nm			Mk kc			Mk mh			Mk ht
Days after the stard of administration	Precision grip	Alternate grip	Drop	Precision grip	Alternate grip	Drop	Precision grip	Alternate grip	Drop	Precision grip	Alternate grip	Drop	Precision grip	Alternate grip	Drop	Precision grip	Alternate grip	Drop
1	0	0	1	0	0	1	0	0	1	0	0	1	0	0	1	0	0	1
2	0	0	1	0	0	1	0	0	1	0	0	1	0	0	1	0	0	1
3	0	0	1				0	0	1	0	0	1	0	0	1	0	0	1
4	0	0	1				0	0	1	0	0	1	0	0	1	0	0	1
5				0	0	1
6				0	0	1	0	0	1
7	0	0	1	0	0	1				0	0	1	0	0	1	0	0	1
8	0	0	1	0	0.05	0.95	0	0	1	0	0	1	0	0	1	0	0	1
9	0	0	1	0	0.05	0.95	0	0.3	0.7	0	0	1	0	0.8	0.2	0	0	1
10	0.05	0	0.95				0.1	0.3	0.6	0	0	1	0.05	0.8	0.15	0	0.05	0.95
11	1	0	0				0	0.526316	0.473684	0	0	1	0	0.85	0.15	0	0	1
12				0	0	1
13				0	0	1
14				0	0.05	0.95	0	0.75	0.25				0	1	0	0	0	1
15	0.75	0	0.25	0.65	0	0.35	0.25	0.55	0.2	0	0	1	0	1	0	0	0	1
16	0.95	0	0.05	0.45	0.25	0.3	0.2	0.6	0.2	0	0	1	0	1	0	0	0.2	0.8
17	0.95	0	0.05							0	0	1	0	0.95	0.05	0.05	0.1	0.85
18	1	0	0				0.5	0.45	0.05	0	0	1	0	1	0	0.2	0.2	0.6
19				0.55	0.15	0.3
20				0.6	0.15	0.25
21	1	0	0	0.65	0.05	0.3	0.55	0.45	0	0	0	1	0	0.95	0.05	0.2	0.35	0.45
22	1	0	0	1	0	0	0.8	0.15	0.05	0	0	1	0	1	0	0.25	0.7	0.05
23				0.8	0.2	0	0.9	0.1	0				0	0.95	0.05	0	0.8	0.2
24	1	0	0				0.9	0.1	0	0	0	1				0.3	0.7	0
25	1	0	0				0.65	0.3	0.05	0	0.25	0.75	0	1	0	0.25	0.75	0
26				0.55	0.4	0.05
27				0.263158	0.578947	0.157895
28	1	0	0	0.75	0.2	0.05	0.85	0.15	0	0.1	0.4	0.5	0	0.95	0.05	0.5	0.5	0
29													0	0.9	0.1	0.5	0.45	0.05
30	1	0	0	0.85	0	0.15				0.2	0.65	0.15	0	1	0	0.5	0.45	0.05
31	1	0	0				0.55	0.45	0	0.5	0.4	0.1	0	1	0	0.35	0.65	0
32	1	0	0				0.55	0.45	0	0.75	0.2	0.05	0	0.95	0.05	0.4	0.55	0.05
33				0.85	0.1	0.05
34				0.9	0.1	0
35	1	0	0	0.6	0.3	0.1	0.45	0.5	0.05	0.8	0.2	0	0	1	0	0.15	0.85	0
36	1	0	0	0.95	0	0.05	0.5	0.5	0	0.95	0.05	0				0.45	0.5	0.05
37	1	0	0	1	0	0	0.45	0.55	0	0.9	0.1	0	0	1	0	0.35	0.6	0.05
38	1	0	0				0.25	0.75	0	0.95	0.05	0	0	1	0	0.5	0.5	0
39	1	0	0				0	1	0	0.95	0.05	0	0	0.95	0.05	0.3	0.7	0
40				0.95	0.05	0
41
42	1	0	0	0.9	0.05	0.05	0.1	0.9	0	1	0	0	0	1	0	0.55	0.4	0.05
43	1	0	0	0.9	0	0.1	0	1	0	1	0	0				0.3	0.6	0.1
44	1	0	0	1	0	0	0	1	0	0.95	0.05	0				0.368421	0.631579	0
45	1	0	0				0	1	0	0.85	0.15	0	0	1	0	0.2	0.75	0.05
46	1	0	0				0.05	0.95	0	0.95	0.05	0	0	0.95	0.05	0.1	0.9	0
47				0.95	0	0.05
48
49	1	0	0				0	0.9	0.1	1	0	0	0	1	0	0.2	0.7	0.1
50	1	0	0	0.95	0.05	0	0.4	0.6	0	1	0	0				0.55	0.45	0
51	1	0	0	0.9	0.05	0.05	0.1	0.9	0	0.9	0.1	0	0	1	0	0.6	0.4	0
52	1	0	0				0.1	0.85	0.05	0.95	0.05	0				0.35	0.65	0
53	1	0	0				0.25	0.75	0	0.95	0.05	0	0	0.95	0.05	0.35	0.6	0.05
54				1	0	0
55
56	1	0	0	0.842105	0.0526316	0.105263	0.05	0.95	0	1	0	0	0	1	0	0.25	0.7	0.05

[truncated: 1 more sheets: Supplementary Fig. 7]
